# Supplementary material for: Initial production prediction for horizontal wells in tight sandstone gas reservoirs based on data-driven methods
Source: Sci Rep. 2025 Aug 4;15:28451. doi: 10.1038/s41598-025-14468-0 (PMC12322220; doi:10.1038/s41598-025-14468-0)
Supplement: Supplementary file 1 — Supplementary Material 1 [file 41598_2025_14468_MOESM1_ESM.xlsx]

## Sheet: Sheet1
WELL NAME	Effective Reservoir Length(m)	Effective Reservoir Drilling Rate(%)	Vertical Thickness(m)	Open Flow Capacity(10^4m3/d)	Bottomhole Pressure(MPa)	Amount of Fluid Entering the Ground(m3)	Amount of sand inclusion(m3)	yield(10^4m3/d)
well-1	804	72.1076	9.83	21.12	21.7967	1995.5	201.7	3.2834
well-2	247	29.0588	6.13	4.2294	22.28	1708.3	170.7	3.2834
well-3	940	88.6792	4.35	126.365	25.1075	1796.6	246.3	8.8934
well-4	490	52.2388	4.37	30.2742	23.5354	2250.6	223.4	4.968
well-5	124	15.8974	7.66	4.0423	20.7	1222.4	147.9	0.9527
well-6	860	82.7719	4.19	204.181	27.19	8400	812.8	10.3277
well-7	248	27.193	5.93	12.9226	25.09	1124.4	132.8	3.5202
well-8	721	60.0833	6.11	30.9765	26.7868	3413.8	276.4	5.0392
well-9	728	74.21	5.24	3.2029	20.08	2807.7	218.9	1.0484
well-10	323	37.9108	6.43	24.23	24.216	1103.7	100	2.8902
well-11	600	53.5236	4.36	12	22.9	4341.1	360.5	3.5401
well-12	654	65.0746	7.06	33.09	24.275	3610.9	276.6	5.2192
well-13	573	65.0397	14.9	20.4745	25.0124	2247.7	257.2	3.3958
well-14	745	64.7826	14.7	38.66	25.1398	3753	298.4	6.7275
well-15	604	47.7093	4.4	30.8	24.98	2239.1	263.8	5.5495
well-16	650	43.3333	4.47	21.85	25.9802	3936.2	337.9	3.9652
well-17	1500	100	2.35	136.14	27.3243	5070.6	409.9	8.8107
well-18	527	52.7	5.2	32.83	24.32	3074.9	227.7	4.3299
well-19	697	68	5.74	10.24	25.8766	3288	269	1.9081
well-20	1475	98.3333	6.11	50.74	24.1825	5095.7	380.6	8.6011
well-21	1087	72.4667	4.81	32.5147	24.663	3799.6	391.5	2.6017
well-22	738	73.8	7.35	23.29	23.175	2485.1	244.8	3.3493
well-23	688	45.8667	5.3	12.7	24.9001	4921.6	322.5	2.9046
well-24	631	41.4586	9.86	30.65	27.8	4247.9	297.5	4.5251
well-25	801	80.1	18.62	32.0547	25.4446	3311.3	215.7	6.5798
well-26	745	46.5916	7	29.44	25.7	4134.4	261.2	4.6764
well-27	676	67.6	11.32	33.2987	25.1258	3012.7	239	6.1055
well-28	650	62.201	6.38	11.55	18.7984	3503.8	267.4	2.6836
well-29	731	60.6639	30.57	38.0352	26.3249	3683.7	320.3	4.9417
well-30	370	33.945	10.07	23.88	22.175	2891.4	205.3	3.693
well-31	737	49.1333	5.4	11.25	21.7923	4394.9	1010.8	1.8582
well-32	670	47.619	5.4	7.38	24.0814	2915.9	282.8	1.957
well-33	2014	95.0897	6.31	38.83	26.5856	9360.9	821.6	7.1968
well-34	630	52.5	13.07	35.2567	25.9512	5071.6	453	6.1446
well-35	323	32.3	8.54	1.42	18.2977	2019	215	0.9155
well-36	216	17.9402	16.4	11.61	23.603	3914.9	335.8	3.2299
well-37	476	35.4959	27.4	20.55	26.1082	2849.5	306.8	5.9794
well-38	580	47.2698	32.2	8.63	21.4661	4609.8	317.9	1.8043
well-39	1053	61.9412	1.5	26.88	24.2157	6039.7	423	3.6466
well-40	442	33.1086	8.3	8.25	24.4275	3383.3	310.8	1.4782
well-41	975	63.3528	6.47	28.37	25.8172	4404.5	482	5.5608
well-42	1350	81.9672	4.84	41.86	23.588	6024.3	401.8	7.6505
well-43	1241	76.9851	7.69	11.55	21.5008	5084.9	412.6	2.9457
well-44	835	55.7782	37.23	27.85	25.6485	5784.2	410	4.7512
well-45	1220	78.4566	4.44	15.74	27.6199	5236.6	440.5	2.825
well-46	815	81.5	4.58	18.69	23.375	3952.8	325.4	2.0831
well-47	647	38.673	7.96	22.81	23.99	3214.4	295.6	6.3611
well-48	897	44.85	17.06	22.62	25.2874	3087.7	315.9	5.9794
well-49	759	75.9	1.16	11.72	23.2924	2937.1	193.9	3.636
well-50	567	33.7099	25.74	8.16	20.7679	2750.8	293.5	1.8043
well-51	781	66.0186	6	5.72	21.22	4808.9	362.3	1.6748
well-52	605	48.4	9.33	15.38	21.8592	2841.1	232.5	3.8299
well-53	643	47.8067	17	28.7853	25.6072	3976.7	286.8	5.0895
well-54	921	50.3829	1.81	55.3	24.218	5945.7	420.8	5.2121
well-55	1300	72.2222	14.5	16.9866	22.8258	4437.9	388	2.6817
well-56	563	45.1484	8.01	27.6593	27.8223	2953.6	208.5	5.1399
well-57	126	20.6897	2	4.4155	22.5035	1653	104.2	1.197
well-58	1420	87.6002	7.38	43.1475	23.8214	2926.1	240.3	7.9891
well-59	560	37.3333	11.7	11.9108	24.274	4662.8	330.2	2.6992
well-60	1023	68.2	8.7	40.1119	22.133	3452.7	270	5.1934
well-61	472	31.4667	9.3	38.06	23.9	4090.1	275.8	7.5077
well-62	636	42.4	5.2	30.5357	26.2581	3197.9	219.1	5.1078
well-63	1368	80.2346	6.1	34.57	27.39	4918.91	378.5	7.21
well-64	406	32.8213	7.3	28.3573	27.5659	2815.9	212.7	5.3145
well-65	234	45	3.1	19.5053	22.9532	1554.9	105.7	2.9968
well-66	616	38.9135	24.7	20.4	25.9111	3099.7	339.2	4.6135
well-67	820.18	54.6787	13.14	44.7	24.9809	4222.2	293.7	7.3436
well-68	681	46.772	10.87	41.46	25.0716	3589.8	269.4	7.417
well-69	1500	100	7.09	165.72	27.8	4958.5	397.7	13.1881
well-70	639	54.8969	14.68	58.23	25.5312	2894.6	160.8	6.3374
well-71	505	45.0893	7.41	53.14	24.1679	2384.5	193.2	4.6201
well-72	684	70.082	7.93	13.12	24.8689	2867.6	242	3.2061
well-73	1372	91.4667	11.3	16.7	24.4013	4325.5	323	3.4584
well-74	1373	91.5333	1.5	73.72	26.7611	3621.3	284	8.0504
well-75	1126	75.0667	4.95	68.93	24.654	3760.8	296	7.0257
well-76	566	38.3469	5.51	28.3	21.6499	2726.9	220.8	4.6672
well-77	723	48.7854	9.7	68.42	22.4131	2662.4	197.4	4.6286
well-78	748	49.8667	7.3	17.66	23.5923	3349.1	236.1	3.0934
well-79	807	53.8	8.7	27.57	20.9897	3354.5	274.9	5.757
well-80	628	52.3333	5.3	59.5	21.9609	2822.5	233.2	4.578
well-81	1500	100	5.5	81.47	26.0326	2939.4	241	8.0267
well-82	354	25.2316	6.7	10.48	23.4378	3115.9	226.8	1.1316
well-83	1256	85.3261	5.2	103.72	24.61	4147.3	348.7	8.1387
well-84	781	78.1	6.2	52.93	22.8383	2352.1	199.8	9.3027
well-85	723	41.5995	7.4	31.22	22.3347	3301.9	242.8	4.4377
well-86	1113	86.346	5.3	51.66	23.0829	3134	255.6	9.7303
well-87	690	69	5.1	23.2	20.5801	2428.5	199.1	2.2555
well-88	1450	97.5118	6.3	40.88	25.5742	2432.1	211	6.2774
well-89	485	40.2156	5.7	15.83	21.3079	1395	151	3.2507
well-90	1327	88.4667	4.7	28.44	23.0567	3544.8	246.1	7.7948
well-91	365	28.0769	5.3	31.93	22.993	2133.5	151	4.0191
well-92	617	44.1345	7.3	16.26	21.1106	2851.3	230.3	3.9276
well-93	1175	78.3333	5.3	33.41	21.8963	3744.92	293.5	7.5711
well-94	780	80.9969	2.7	53.6	20.009	2945	210.4	8.4874
well-95	512	42.6667	5.3	31.16	23.249	5312.7	328.4	4.0673
well-96	459	45.9	4.8	21.47	23.477	4314.5	313.3	3.0646
well-97	855	57	6.5	82.12	26.4652	3493.1	262.2	5.2057
well-98	701	68.9961	3.7	16.35	23.411	2995.4	233.2	2.4269
well-99	357	35.7	5.7	60.53	25.2429	2800.2	213.2	5.3
well-100	441	44.1	6.5	23.23	20.799	4279.5	270	3.1848
well-101	263	21.0906	4.3	50.09	24.2471	2974.5	199.6	4.4583
well-102	547	41.1278	5.7	46.77	25.7051	3425.57	231.7	5.2396
well-103	586	46.8051	4.8	13.58	21.75	3635.5	213.2	2.7288
well-104	749	59.4444	13	13.0174	24.9	3811.8	286.9	2.0047
well-105	432	54.5455	8	15.6103	19.0836	2642.6	174.3	2.158
well-106	1092	72.8	3	58.7611	26.5519	4141	354.4	7.1756
well-107	986	64.3603	4	61.567	26.4	4248.2	312.1	5.7292
well-108	1065	71	10	54.3827	23.0415	3719	295.4	4.6352
well-109	404	50.1241	3	5.60116	7.745	2396.8	157.1	1.2708
well-110	1042	52.1	7	70.21	29.29	7674.7	590	5.2
well-111	210	23.6753	5	31.0749	24.7872	3292.9	260	5.802
well-112	1126	81.8314	10	45.2841	25.768	4884.8	404	6.5439
well-113	598	44.6936	9	14.5614	25.2395	4143.6	297	3.209
well-114	749	49.9333	20	161.123	27.8043	7103.3	580	5.5982
well-115	1129	62.7222	8	64.56	28.7755	6213.8	480	4.2838
well-116	1369	65.1905	12	68.7174	25.0123	5336	364.4	7.6918
well-117	833	55.5333	22	25.76	17.14	2655.3	267	3.1667
well-118	511	55.5333	6	24.9321	19.3374	5240.3	440	3.3728
well-119	714	61.2876	8	57.92	26.12	2965.4	280	4.2819
well-120	666	56.1078	7	54.357	25.7906	4023	301	5.65
well-121	1100	73.3	9	45.68	25.512	4329.8	440	6.7815
well-122	1045	76.2	10	162.43	26.4379	5692.9	580	7.0091
well-123	1872	85.1	7	158.45	27.5865	7647.8	760	9.4988
well-124	272	26.5	4	21.5683	23.64	2669.9	218.8	3.5794
well-125	449	41.6	5	9.26	23.56	3929.8	320	0.8788
well-126	473	39.4	6	106.35	26.752	3871.9	330	5.2576
well-127	1034	83.72	25	102.43	24.5	2806.8	280	8.0356
well-128	941	62.7	9	93.4	26.37	4001.1	420	7.7636
well-129	497	70.4	4	30.37	24.22	4112.4	380	3.5403
well-130	1179	80.5878	9	103.88	27.05	3890.4	430	6.3155
well-131	933	74.4613	8	106.94	25.67	5476.3	460	6.1904
well-132	756	77.06	10	116.44	27.82	1708.4	190	6.7663
well-133	312	20.8	4.8	53.1	23.67	2853	310	5.5783
well-134	192	23.3861	10	15.4	24.96	2036	190	2.8764
well-135	406	33.4	6	51.1	24.6054	2301.1	220	5.2739
well-136	686	63.5	11	19	23.9	2576.5	290	2.2951
well-137	690	54.9801	8	60.5	25.9	1946.2	205	5.8066
well-138	1345	77.2545	12	145.5	30.1	3303.3	188.5	7.0243
well-139	1655	82.75	14	117.6	28.594	3940.1	420	7.3448
well-140	1132	75.4667	6	22.5	23.06	3201.2	420	3.1452
well-141	1262	74.2353	8	112.5	26.293	2764.5	360	6.2669
well-142	335	30.5378	6	4.2	21.62	2135.1	225	1.9536
well-143	826	67.4837	8	74.3	26.651	3019.4	325	4.9438
well-144	1590	84.9813	6	105.86	24.8	3380.2	332	9.8585
well-145	470	36.3777	8	112.2	26.457	3091.3	410	5.4485
well-146	610	65.9459	6	58.4	27.276	1964.5	200	5.2345
well-147	199	26.3576	7	11.1	20.75	1282.9	140	1.3
well-148	807	71.6696	11	104.5	24.489	2425.2	320	6.1471
well-149	867	64.0325	8	60.6	23.3	2253	235	5.8653
well-150	790	73.694	10	115.3	26.9	2079.4	240	7.0258
well-151	1340	67.5403	16	112.8	25.9	3481.4	430	5.2551
well-152	1747	87.35	8	115.5	29.1321	3517.1	440	9.4897
well-153	570	48.7179	17	15.4	23.06	2659	340	2.7441
well-154	1005	61.2805	4	104.8	26.2535	3342.9	440	5.8727
well-155	787	53.4685	8	82.5	21.67	1685.3	380	6.4259
